# Supplementary material for: Cine-MRI and T1TSE Sequence for Mediastinal Mass
Source: Cancers (Basel). 2024 Sep 15;16(18):3162. doi: 10.3390/cancers16183162 (PMC11429514; doi:10.3390/cancers16183162)
Supplement: Supplementary file 1 [file cancers-16-03162-s001.zip]

Archive with 14 entries (14 files):
- Supplementary Figure S1.pdf
- Supplementary Figure S2.pdf
- Supplementary Table S1.pdf
- Supplementary Table S2.pdf
- Supplementary Table S3.pdf
- Supplementary Table S4.pdf
- Supplementary Video S1 Caption.pdf
- Supplementary Video S1.mp4
- Supplementary Video S2 Caption.pdf
- Supplementary Video S2.mp4
- Supplementary Video S3 Caption.pdf
- Supplementary Video S3.mp4
- Supplementary Video S4 Caption.pdf
- Supplementary Video S4.mp4
